# Supplementary material for: Comprehensive mutagenesis identifies the peptide repertoire of a p53 T-cell receptor mimic antibody that displays no toxicity in mice transgenic for human HLA-A*0201
Source: PLoS One. 2021 Apr 9;16(4):e0249967. doi: 10.1371/journal.pone.0249967 (PMC8034716; doi:10.1371/journal.pone.0249967)
Supplement: S2 Table — (XLSX) [file pone.0249967.s004.xlsx]

## Sheet: Sheet1
Gene	Antigen name	Peptide
ACTB	Actin, cytoplasmic 1	RLDLAGRDL
ACTB	Actin, cytoplasmic 1	RMQKEITAL
ACTB	Actin, cytoplasmic 1	RMQKEITAL
ACTG1	Actin, cytoplasmic 2	RPRHQGVMV
ADGRE1	Adhesion G protein-coupled receptor E1	RLSSVNAEV
ADPGK	ADP-dependent glucokinase	RLLEVVTSI
AKAP8L	A-kinase anchor protein 8-like	RMWEDPMGA
ANKRD35	Ankyrin repeat domain 35	RLQEENQQL		http://www.uniprot.org/uniprot/B7ZNG5
ARHGAP30	Rho GTPase activating protein 30	RLYDKFAEA
ARHGAP31	Rho GTPase-activating protein 31 (Kiaa1204)	RPAKSMDSL
ARL6IP5	ADP-ribosylation-like factor 6 interacting protein 5	RLTDYISKV
ATG16L1	Autophagy-related protein 16-1	RLQKELAEA
ATIC	Bifunctional purine biosynthesis protein PURH	RLDFNLIRV
ATP6V1H	V-type proton ATPase subunit H	RLNEKNYEL
ATXN2	Ataxin-2	RMVHILTSV
ATXN2L	Ataxin-2-like protein	RMLHFLTAV
B4GALT7	Beta-1,4-galactosyltransferase 7	RLYHITDQV
BICD2	Protein bicaudal D homolog 2	RLASVAQEL
BRD4	Bromodomain-containing protein 4	RLAELQEQL
C11ORF49	UPF0705 protein C11orf49	RLLAQVPGL
C12ORF65	Probable peptide chain release factor C12orf65, mitochondrial	RLWEKLTLL
C1ORF112	Uncharacterized protein C1orf112 homolog	RLFQKTLKL
C3	Complement C3	RLIQESPTL
C5AR2	C5a anaphylatoxin chemotactic receptor 2	RALPSIILL
CALCOCO1	Calcium-binding and coiled-coil domain-containing protein 1	RLAELGLHL
CARD14	Caspase recruitment domain-containing protein 14	RLKEENEKL
CBX6	Chromobox protein homolog 6	RISDVHFSV
CCND1	G1/S-specific cyclin-D1	RLTRFLSRV
CCNDBP1	Cyclin-D1-binding protein 1	RLNEAAVTV
CENPE	Centromere-associated protein E	RLAEVEEKL
CHPF2	Chondroitin sulfate glucuronyltransferase	RLSSLLALL
CHRM1	Muscarinic acetylcholine receptor M1	RYFSVTRPL
CKAP4	Cytoskeleton-associated protein 4	RISEVLQKL
CLASP1	CLIP-associating protein 1	RLLDGAFKL
CLTC	Clathrin heavy chain 1	RLAELEEFI
CNPY3	Protein canopy homolog 3	RLIEVTETI
COASY	Bifunctional coenzyme A synthase	RQVEKAWAL
COMMD9	COMM domain-containing protein 9	RLVDLDWRV
COPB1	Coatomer subunit beta	RLLHEMILV
COPS8	COP9 signalosome complex subunit 8	RLTDYVAFL
CSDE1	Cold shock domain-containing protein E1	RLLGYVATL
CYTH1	Cytohesin-1	RLKDEIAEV
DCTN2	p50 dynamitin/Dynactin subunit 2	RLTELETAV
DCTN2	Dynactin subunit 2/p50 dynamitin	RLLHEVQEL
DDB1	DNA damage-binding protein 1	RLYDGLFKV
DEK	Protein DEK	RLTMQVSSL
DEPDC1B	DEP domain-containing protein 1B	RLWNETVEL
DGKI	Diacylglycerol kinase iota	RLQEDLQSV		searched the sequence and found it in this one
DMD	Dystrophin	RLLEDSKGV
DMTF1	Cyclin-D-binding Myb-like transcription factor 1	RLAEVVHEL
DNAAF5	Dynein assembly factor 5, axonemal	RLFDDVPQV
DNAJB12	DnaJ homolog subfamily B member 12	RLSEVQASL
DNM2	Dynamin-2	RTIGVITKL
DOCK2	Dedicator of cytokinesis protein 2	RLFESINNL
DUS2	tRNA-dihydrouridine(20) synthase [NAD(P)+]-like	RLFSSIVTV
DUSP2	Dual specificity protein phosphatase 2	RLDEAFDFV
EEF2	Elongation factor 2	RLMEPIYLV
EHD4	EH domain-containing protein 4	RLPEIYIQL
EI24	Etoposide-induced protein 2.4 homolog	RLFHKTVYL
EIF3G	Eukaryotic translation initiation factor 3 subunit G	RLTPKLMEV
EIF4E	Eukaryotic translation initiation factor 4E	RLISKFDTV
EIF4G1	Eukaryotic translation initiation factor 4 gamma 1	RLKEELEEA
ELOVL5	Elongation of very long chain fatty acids protein 5	RMGPPLHTV
EMC1	ER membrane protein complex subunit 1	RLSSQLILL
EMILIN1	EMILIN-1	RLGQLEGLL
ENTPD1	Ectonucleoside triphosphate diphosphohydrolase 1	RLYGKDYNV
EPHX2	Soluble epoxide hydrolase/Bifunctional epoxide hydrolase 2	RLMKGEITL
ESR2	Estrogen receptor beta	RLANLLMLL
EXOC2	Exocyst complex component 2	RLFENYIEL
FLNA	Filamin-A	RLIALLEVL
FOCAD	Focadhesin	RLALLKVLL
G6PC2	Glucose-6-phosphatase 2	RLLCALTSL
GALNT12	Polypeptide N-acetylgalactosaminyltransferase 12	RLHQINIYL
GAPDH	Glyceraldehyde-3-phosphate dehydrogenase	RVIISAPSA
GAPDH	Glyceraldehyde-3-phosphate dehydrogenase	RVPTANVSV
GBE1	1,4-alpha-glucan-branching enzyme	RLLEIDPYL
GEMIN4	Gem-associated protein 4	RLLETVIDV
GEMIN4	Gem-associated protein 4	RLLDSVRAI
GIT2	ARF GTPase-activating protein GIT2	RLVEIQYEL
GLE1	Nucleoporin GLE1	RMYELVHRM
GOLPH3L	Golgi phosphoprotein 3-like	RLLDRKVLL
GOSR1	Golgi SNAP receptor complex member 1	RLIEETISI
GRHPR	Glyoxylate reductase/hydroxypyruvate reductase	RLPEAIEEV
GRIPAP1	GRIP1-associated protein 1	RLLEQLQEI
GTF3C1	General transcription factor 3C polypeptide 1	RLIESLFTI
GTF3C4	General transcription factor 3C polypeptide 4	RLYETSYRL
GUSBP1	Putative inactive beta-glucuronidase-like protein SMA3	RLVNYQISV
HDAC3	Histone deacetylase 3	RMLPHAPGV
HECTD4	Probable E3 ubiquitin-protein ligase HECTD4, KIAA0614	RLSPYLEDV
HERC2	E3 ubiquitin-protein ligase HERC2	RLHEFDEQV
HIST1H2BK	Histone H2B type 1-K	RLLLPGELA
HIVEP2	Transcription factor HIVEP2	RPVSPGKDI
HNRNPC	Heterogeneous nuclear ribonucleoproteins C1/C2	RVPPPPPIA
HSPA4	Heat shock 70 kDa protein 4	RLMNETTAV
HSPB1	Heat shock protein 27/Heat shock protein beta-1	RLFDQAFGL
HSPH1	Heat shock protein 105 kDa	RLMNDMTAV
IFIT2	Interferon-induced protein with tetratricopeptide repeats 2	RLSDVQIYV
IFIT3	Interferon-induced protein with tetratricopeptide repeats 3	RLSDAQIYV
IKBIP	Inhibitor of nuclear factor kappa-B kinase-interacting protein	RLQEEINEV
INPP5B	Type II inositol 1,4,5-trisphosphate 5-phosphatase	RLVGIMLLL
INS	Insulin	RGIVEQCCT
INS	Insulin	RGFFYTPKT
INS-1	Proinsulin precursor	REAEDLQVG
INS-1	Proinsulin precursor	RLLPLLALL
IPO9	Importin-9	RLIPTLVSI
IRS2	Insulin receptor substrate 2	RVASPTSGV
ISOC2	Isochorismatase domain-containing protein 2	RLLEVPVML		http://www.uniprot.org/uniprot/Q9DCC7	<- 2b
ITGB7	Integrin beta-7	RLQEVTHSV
KANK2	KN motif and ankyrin repeat domain-containing protein 2	RLLDYVVNI
KAZN	Kazrin	RLQEEVHLL
KDM1A	Lysine-specific histone demethylase 1A	RLLEATSYL
KDM5B	Lysine-specific demethylase 5B	RLIDLGVGL
KDSR	3-ketodihydrosphingosine reductase	RLISETTSV
KIF15	Kinesin-like protein KIF15	RLAEETEKL
KRT18	Keratin, type I cytoskeletal 18	RLAADDFRV
KRT18	Keratin, type I cytoskeletal 18	RLASYLDRV
KRT9	Keratin 9	RLASYLDKV
LETM1	Mitochondrial proton/calcium exchanger protein	RLVPFLVFV
LMNA	Prelamin-A/C	RLADALQEL
LMNB1	Lamin B1	RLAVYIDKV
LRRC49	Leucine-rich repeat-containing protein 49	RLFGILAHV
LUC7L2	Putative RNA-binding protein Luc7-like 2	RLAETQEEI
MACF1	Microtubule-actin cross-linking factor 1	RLQDELVTL
MAP10	Microtubule-associated protein 10	RLLDFPTLL
MC1R	Melanocyte-stimulating hormone receptor	RLLGSLNST
MCM4	DNA replication licensing factor MCM4	RLAEAHAKV
MCM7	DNA replication licensing factor MCM7	RLAQHITYV
MCM9	DNA helicase MCM9	RLLESLIRL
MED13L	Mediator of RNA polymerase II transcription subunit 13-like	RMFPTPPSL
MEF2D	Myocyte-specific enhancer factor 2D	RPASAGAML
MFN2	Mitofusin-2	RLIALSFGL
MICAL1	[F-actin] monooxygenase MICAL1	RLNEIEAAL
MLLT6	Protein AF-17	RTDNGGWAH
MOB3A	MOB kinase activator 3A	RLFRVFVHV
MON2	Protein MON2 homolog	RLFESSQYL
MORC3	MORC family CW-type zinc finger protein 3/KIAA0136	RLIKAYEKV
MPDZ	Multiple PDZ domain protein	RQDENTPSV
MRPL19	39S ribosomal protein L19, mitochondrial	RLDDSLLYL
MRPL51	39S ribosomal protein L51, mitochondrial	RLWDWVPLA
MRPS2	28S ribosomal protein S2, mitochondrial	RLPDLIIFL
MSH2	DNA mismatch repair protein Msh2	RLYQGINQL
MSH6	DNA mismatch repair protein Msh6	RLLSKIHNV
MSMO1	Methylsterol monooxygenase 1	RIYKYIHKV
MTF2	Metal-response element-binding transcription factor 2	RVPPVPPNV
MTHFD1	C-1-tetrahydrofolate synthase, cytoplasmic	RMFGIPVVV
MTHFD1	C-1-tetrahydrofolate synthase, cytoplasmic	RLVPSVNGV
MYD88	Myeloid differentiation primary response protein MyD88	RLLELLTKL
MYH9	Myosin-9	RTFHIFYYL
MYH9	Myosin-9	RLTAKKQEL
MYH9	Myosin-9	RLQQELDDL
MYH9	Myosin-9	RLKQLKRQL
MYH9	Myosin-9	RLKKANLQI
MYH9	Myosin-9	RLFTKVKPL
MYH9	Myosin-9	RLEARIAQL
MYO19	Unconventional myosin-XIX	RLFDWLVSV
MYO19	Unconventional myosin-XIX	RLLEAIIRL
MYO1G	Unconventional myosin-Ig	RLIPIIVLL
MYO9B	Unconventional myosin-IXb	RLIFHLVKV
NCBP1	Nuclear cap-binding protein subunit 1	RLQEKVESA
NCKAP1L	Nck-associated protein 1-like	RMLDSVEKL
NDRG3	Protein NDRG3	RLNPINTTL
NFIB	Nuclear factor 1 B-type	RQADKVWRL
NIPBL	Nipped-B-like protein	RLMDNSTSV
NR4A1	Nuclear receptor subfamily 4 group A member 1	RLLGKLPEL
NUP133	Nuclear pore complex protein Nup133	RQHEIVLKV
NUP160	Nuclear pore complex protein Nup160	RLIEESVTV
ORAI3	Protein orai-3	RLQGELQAV
PAPLN	PAPLN protein/Papilin	RLLLLVPLL
PARP4	Poly [ADP-ribose] polymerase 4	RIIDTVAQV
PDXDC1	Pyridoxal-dependent decarboxylase domain-containing protein 1	RLLENMTEV
PIEZO1	Piezo-type mechanosensitive ion channel component 1	RLVPFLVEL
PIGQ	Phosphatidylinositol N-acetylglucosaminyltransferase subunit Q	RMFPGEVAL
PIPSL	Putative PIP5K1A and PSMD4-like protein	RILSKLHTV
PJA1	E3 ubiquitin-protein ligase Praja-1	RLAQAMETA
PLEC	Plectin	RLHERLVAI
PLP1	Myelin proteolipid protein	RMYGVLPWI
PNN	Pinin	RLLEQKVEL
PPP1R13L	RelA-associated inhibitor	RLNPLVLLL
PPP1R35	Protein phosphatase 1 regulatory subunit 35	RLFRDLVSL
PPP6R3	Serine/threonine-protein phosphatase 6 regulatory subunit 3	RVSDINFTL
PRAG1	Tyrosine-protein kinase PRAG1	RLAPEIVSA
PRKD2	Serine/threonine-protein kinase D2	RQASLSISV
PRKDC	DNA-dependent protein kinase catalytic subunit	RIMEFTTTL
PRPF8	Pre-mRNA-processing-splicing factor 8	RLMKHDVNL
PRTN3	Myeloblastin precursor	RLVNVVLGA
PSMA4	Proteasome subunit alpha type-4	RLIAQRYLL
PSMB1	Proteasome subunit beta type-1	RRFFPYYVY
PSMC3	26S protease regulatory subunit 6A	RLLDSEIKI
PSMD2	26S proteasome non-ATPase regulatory subunit 2	RLAAMLRQL
PTPRN2	Receptor-type tyrosine-protein phosphatase N2	RLYQEVHRL
PUM3	Pumilio homolog 3/KIAA0020 protein	RTLDKVLEV
PXDN	Peroxidasin homolog precursor	RLFSMAHTV
PXK	PX domain-containing protein kinase-like protein	RLLDLENSL
RAD21	Double-strand-break repair protein rad21 homolog	RLQESVMEA
RANGAP1	Ran GTPase-activating protein 1	RVIGTLEEV
RHOD	Rho-related GTP-binding protein RhoD	RLHDNVHAV
RIC8A	Synembryn-A (RIC8A protein)	RLAELLVSV
RNF213	E3 ubiquitin-protein ligase RNF213	RLLNFDTEL
RNF213	E3 ubiquitin-protein ligase RNF213	RLLQEQHQL
RPL7A	60S ribosomal protein L7a	RRHWGGNVL
RPLP2	60S acidic ribosomal protein P2	RLNKVISEL
RPS8	40S ribosomal protein S8	RIIDVVYNA
RPS9	40S ribosomal protein S9	RLFEGNALL
RRBP1	Ribosome-binding protein 1	RLQEELEKL
SAPCD2	Suppressor APC domain-containing protein 2	RLLPKVQEV
SAR1A	GTP-binding protein SAR1a	RLVESKVEL
SBF1	Myotubularin-related protein 5	RLLEELQRL
SCFD1	Sec1 family domain-containing protein 1	RLIDLHTNV
SCOC	Short coiled-coil protein	RLINQVLEL
SFT2D1	Vesicle transport protein SFT2A	RLLATIVML
SFXN4	Sideroflexin-4	RLLPVIFLV
SHC1	SHC transforming protein 1	RVPPPPQSV
SLC30A8	Zinc transporter 8	RLLYPDYQI
SLC30A8	Zinc transporter 8	REIAKALSK
SMARCA1	SMARCA1 protein, partial/Probable global transcription activator SNF2L1	RLLNILMQL
SMARCA2	Probable global transcription activator SNF2L2	RPSGPGPEL
SMARCA4	SMARCA4/Transcription activator BRG1	RLLNFQRQL
SMARCE1	SWI/SNF-related matrix-associated actin-dependent regulator of chromatin subfamily E member 1	RLCGLKVEV
SMC4	Structural maintenance of chromosomes protein 4	RLIEQEEYL
SMYD4	SET and MYND domain-containing protein 4/KIAA1936	RLQDLQQQV
SNTB2	Beta-2-syntrophin	RLGDAILSV
SNX1	Sorting nexin-1	RLPPPFPGL
SNX14	Sorting nexin 14	RLVSLITLL
SNX4	Sorting nexin-4	RVADRLYGV
SPAST	Spastin	RLSDFTESL
SPECC1L	Cytospin-A	RLQDAIAKV
SPTBN1	Spectrin beta chain, non-erythrocytic 1	RMLIKLLEV
SSR2	Translocon-associated protein subunit beta	RLLSFVVLA
SUN2	SUN domain-containing protein 2/UNC84B	RIRPTAVTL
SURF6	Surfeit locus protein 6	RLHEKIQEA
SYNM	Synemin	RTFSPTYGL
TBL1Y	F-box-like/WD repeat-containing protein TBL1Y	RLWDVEQGV
TCF4	Transcription factor 4	RLDDAIHVL
TIPRL	TIP41-like protein	RVMPSSFFL
TMEM69	Transmembrane protein 69	RLSEAIVTV
TRAF1	TNF receptor-associated factor 1	RVFENIVAV
TRAP1	Heat shock protein 75 kDa, mitochondrial	RLDTHPAMV
TRAPPC1	Trafficking protein particle complex subunit 1	RLDSYVRSL
TRIM14	Tripartite motif-containing protein 14	RLWEGAISI
TRIM39	E3 ubiquitin-protein ligase TRIM39	RPNRQLGSM
TRIM66	Tripartite motif-containing protein 66	RLANSISQV
TRIP11	Thyroid receptor-interacting protein 11	RLMGSILGV
TRIP12	E3 ubiquitin-protein ligase TRIP12	RLLDTNPEI
TRPC4AP	Short transient receptor potential channel 4-associated protein	RLLAYISQV
TRRAP	Transformation/transcription domain-associated protein	RVYERLLYV
TUBGCP4	Gamma-tubulin complex component 4	RLIEEENML
TUBGCP5	Gamma-tubulin complex component 5	RLQEFIDEV
TXNDC11	Thioredoxin domain-containing protein 11	RLSDQVLFV
UBE2C	Ubiquitin-conjugating enzyme E2 C	RLQQELMTL
UBE2L3	Ubiquitin-conjugating enzyme E2 L3	RLMKELEEI
UBXN2A	UBX domain-containing protein 2A	RLLDETLTL
USP11	Ubiquitin carboxyl-terminal hydrolase 11	RLYDTHITV
USP9Y	Probable ubiquitin carboxyl-terminal hydrolase FAF-Y	RLWGEPVNL
UTRN	Utrophin	RLHDVLMEL
VAMP1	Vesicle-associated membrane protein 1	RLQQTQAQV
VARS	Valine--tRNA ligase	RIPAYFVTV
VCL	Vinculin	RILGAVAKV
VIM	Vimentin	RLRSSVPGV
VPS33B	Vacuolar protein sorting-associated protein 33B	RLMEAMSEV
VRK2	Serine/threonine-protein kinase VRK2	RMLDVLEYI
VRK3	Inactive serine/threonine-protein kinase VRK3	RLLDALEFL
WTAP	Pre-mRNA-splicing regulator WTAP	RLSETDFKV
XPO4	Exportin-4	RVMELFFTV
XPOT	Exportin-T	RLAQVSPEL
ZBTB25	Zinc finger and BTB domain-containing protein 25	RLEEGIRFL
ZCCHC2	Zinc finger CCHC domain-containing protein 2	RLLPQVDSV
ZNF292	Zinc finger protein 292	RLQELELQL
	Chain A, Model Of Actin-Fimbrin Abd2 Complex	RVAPEEHPV
	Transient receptor potential-related channel 7, a novel putative Ca2+ channel protein	RVADVIAQV
	Unknown protein eluted from human MHC allele	RQPDLVLRL
	hCG1644522	RLLPDIRGV
